# Supplementary material for: Phylogeny and taxonomy of Iris (Iridaceae) series Tenuifoliae: Discovery of a clade with chloroplast genome inversion and description of three new species
Source: PhytoKeys. 2026 Jun 2;275:299–320. doi: 10.3897/phytokeys.275.184036 (PMC13250613; doi:10.3897/phytokeys.275.184036)
Supplement: XML Treatment for Iris liupanshanensis [file phytokeys.275.184036-treatment1.xml]

<!DOCTYPE tp:taxon-treatment
  PUBLIC "-//TaxonX//DTD Taxonomic Treatment Publishing DTD v0 20100105//EN" "tax-treatment-NSO.dtd">
<tp:taxon-treatment xmlns:tp="http://www.plazi.org/taxpub"><tp:treatment-meta><kwd-group><label>Taxon classification</label><kwd>
              <named-content content-type="kingdom">Plantae</named-content>
            </kwd><kwd>
              <named-content content-type="order">Asparagales</named-content>
            </kwd><kwd>
              <named-content content-type="family">Iridaceae</named-content>
            </kwd></kwd-group><mixed-citation publication-type="journal"><person-group><name><surname>Zhang</surname><given-names>Zhongzheng</given-names></name><name><surname>Li</surname><given-names>Huatian</given-names></name><name><surname>Zhang</surname><given-names>Gexiang</given-names></name><name><surname>Zuo</surname><given-names>Taoyi</given-names></name></person-group><article-title>Phylogeny and taxonomy of <italic><tp:taxon-name><tp:taxon-name-part taxon-name-part-type="genus" reg="Iris">Iris</tp:taxon-name-part></tp:taxon-name></italic> (<tp:taxon-name><tp:taxon-name-part taxon-name-part-type="family" reg="Iridaceae">Iridaceae</tp:taxon-name-part></tp:taxon-name>) series <italic>Tenuifoliae</italic>: Discovery of a clade with chloroplast genome inversion and description of three new species</article-title><source>PhytoKeys</source><day>02</day><month>06</month><year>2026</year><volume>275</volume><fpage>299</fpage><lpage>320</lpage><pub-id pub-id-type="doi">10.3897/phytokeys.275.184036</pub-id></mixed-citation></tp:treatment-meta><tp:nomenclature><tp:taxon-name><object-id xmlns:xlink="http://www.w3.org/1999/xlink" content-type="arpha" xlink:type="simple">E797F5BF-C85D-5BDA-BC32-1CF6A89D7AEC</object-id>
                		<tp:taxon-name-part taxon-name-part-type="genus" reg="Iris">Iris</tp:taxon-name-part> <tp:taxon-name-part taxon-name-part-type="species" reg="liupanshanensis">liupanshanensis</tp:taxon-name-part>
                	
                		<object-id xmlns:xlink="http://www.w3.org/1999/xlink" content-type="ipni" xlink:type="simple">urn:lsid:ipni.org:names:77380911-1</object-id>
                	</tp:taxon-name><tp:taxon-authority>H.T.Li, Z.Z.Zhang &amp; T.Y.Zuo</tp:taxon-authority><tp:taxon-status xmlns:xlink="http://www.w3.org/1999/xlink" xlink:type="simple">sp. nov.</tp:taxon-status><xref ref-type="fig" rid="F5">Fig. 5</xref></tp:nomenclature><tp:treatment-sec sec-type="Diagnosis"><title>Diagnosis.</title><p>This new species is morphologically similar to <italic><tp:taxon-name><tp:taxon-name-part taxon-name-part-type="genus" reg="Iris">I.</tp:taxon-name-part> <tp:taxon-name-part taxon-name-part-type="species" reg="ventricosa">ventricosa</tp:taxon-name-part></tp:taxon-name></italic>, but differs by its broader leaves (10–12 mm vs. 3–4 mm), longer and narrower bracts (10–13 × 0.9–1.5 cm vs. 6–8 × 2.5–4 cm), and larger flowers in diameter (8–9 cm vs. 6–7 cm).</p><fig id="F5" position="float" orientation="portrait"><object-id xmlns:xlink="http://www.w3.org/1999/xlink" content-type="doi" xlink:type="simple">10.3897/phytokeys.275.184036.figure5</object-id><object-id xmlns:xlink="http://www.w3.org/1999/xlink" content-type="zenodo_dep_id" xlink:type="simple">20538064</object-id><object-id xmlns:xlink="http://www.w3.org/1999/xlink" content-type="arpha" xlink:type="simple">38CBC8EE-46E5-53A5-83F5-4E165B598270</object-id><label>Figure 5.</label><caption><p><italic><tp:taxon-name><tp:taxon-name-part taxon-name-part-type="genus" reg="Iris">Iris</tp:taxon-name-part> <tp:taxon-name-part taxon-name-part-type="species" reg="liupanshanensis">liupanshanensis</tp:taxon-name-part></tp:taxon-name></italic> H.T.Li, Z.Z.Zhang &amp; T.Y.Zuo, sp. nov. <bold>A</bold>. Sepals, petals, style branches and stamens; <bold>B</bold>. Inflorescence; <bold>C</bold>. Bracts and ovary; <bold>D–F</bold>. Flower; <bold>G</bold>. Plant; <bold>H</bold>. Fruit; <bold>I</bold>. Persistent leaf sheath and roots.</p></caption><graphic xmlns:xlink="http://www.w3.org/1999/xlink" xlink:href="phytokeys-275-299_article-184036__-g005.jpg" id="oo_1666532.jpg" position="float" orientation="portrait" xlink:type="simple"><uri content-type="original_file" xlink:type="simple">https://binary.pensoft.net/fig/1666532</uri></graphic></fig></tp:treatment-sec><tp:treatment-sec sec-type="Type"><title>Type.</title><p>China • Ningxia, Guyuan City, Yuanzhou District, Gujiang Road, on the grassland of the hillside; 2085 m; <named-content xmlns:xlink="http://www.w3.org/1999/xlink" content-type="dwc:verbatimCoordinates" xlink:type="simple">35°57.1140'N, 106°8.1287'E</named-content>; 17 June 2025 (fl); <italic>Z.Z.Zhang ZZZ-GJL-001</italic> (holotype: NAS!, isotype: SG!).</p></tp:treatment-sec><tp:treatment-sec sec-type="Description"><title>Description.</title><p>Perennial caespitose herbs with persistent old leaf bases; sheaths subterranean, dark brown, rigid. <bold><italic>Roots</italic></bold> tough, straight descending, unbranched. <bold><italic>Leaves</italic></bold> linear, grey-green, 55–75 cm × 10–12 mm, with ca. 10 inconspicuous veins. <bold><italic>Flowering stems</italic></bold> 25–40 cm tall, terete, with a single sheathing leaf at the base. <bold><italic>Bracts</italic></bold> 3, herbaceous, green, margin membranous, broadly lanceolate, 10–13 × 0.9–1.5 cm, 2-flowered. <bold><italic>Flowers</italic></bold> deep pink, 8–9 cm in diam.; pedicel 3–7 cm long; perianth tube 0.5–0.7 cm long; sepals spreading, pandurate, 5–6.5 × 0.8–1 cm, limb reflexed downward, central part of limb cream to pale yellow, velvety, not smooth; petals erect, oblanceolate, 5–6.3 × 1.5–2.0 cm; stamens ca. 3.4 cm long, filament ca. 8 mm long, anthers yellow, ca. 2.6 cm long; style branches slightly curved-arching, ridge deep pink, both sides white, margin membranous, ca. 4.5 × 1.5 cm, apex lobed, reflexed upward, lobes linear-broadly triangular, ca. 1.4 cm × 5 mm; stigmatic lip bilobed; ovary cylindric, 4.5–5.5 cm long, with a neck 2.5–3.1 cm long. <bold><italic>Capsule</italic></bold> oblong-ovoid, 5–7 × ca. 2 cm, base rounded, apex long-acuminate, beak 2–3 cm long. <bold><italic>Seeds</italic></bold> 4–5 mm, irregularly globose; testa wrinkled. Flowering June, fruiting July–August.</p></tp:treatment-sec><tp:treatment-sec sec-type="Distribution and ecology"><title>Distribution and ecology.</title><p><italic><tp:taxon-name><tp:taxon-name-part taxon-name-part-type="genus" reg="Iris">I.</tp:taxon-name-part> <tp:taxon-name-part taxon-name-part-type="species" reg="liupanshanensis">liupanshanensis</tp:taxon-name-part></tp:taxon-name></italic> is distributed in the Liupan Mountains region (spanning the eastern part of Gansu Province and the southern part of the Ningxia Hui Autonomous Region, China), growing in open or semi-open montane grasslands (Fig. <xref ref-type="fig" rid="F6">6</xref>).</p><fig id="F6" position="float" orientation="portrait"><object-id xmlns:xlink="http://www.w3.org/1999/xlink" content-type="doi" xlink:type="simple">10.3897/phytokeys.275.184036.figure6</object-id><object-id xmlns:xlink="http://www.w3.org/1999/xlink" content-type="zenodo_dep_id" xlink:type="simple">20538066</object-id><object-id xmlns:xlink="http://www.w3.org/1999/xlink" content-type="arpha" xlink:type="simple">F4F49520-9548-53EF-ACAC-FEC3081E1852</object-id><label>Figure 6.</label><caption><p>The known distribution of <italic><tp:taxon-name><tp:taxon-name-part taxon-name-part-type="genus" reg="Iris">Iris</tp:taxon-name-part> <tp:taxon-name-part taxon-name-part-type="species" reg="liupanshanensis">liupanshanensis</tp:taxon-name-part></tp:taxon-name></italic>, <italic><tp:taxon-name><tp:taxon-name-part taxon-name-part-type="genus" reg="Iris">I.</tp:taxon-name-part> <tp:taxon-name-part taxon-name-part-type="species" reg="helanshanensis">helanshanensis</tp:taxon-name-part></tp:taxon-name></italic> and <italic><tp:taxon-name><tp:taxon-name-part taxon-name-part-type="genus" reg="Iris">I.</tp:taxon-name-part> <tp:taxon-name-part taxon-name-part-type="species" reg="coeruleoviridis">coeruleoviridis</tp:taxon-name-part></tp:taxon-name></italic> in China.</p></caption><graphic xmlns:xlink="http://www.w3.org/1999/xlink" xlink:href="phytokeys-275-299_article-184036__-g006.jpg" id="oo_1666533.jpg" position="float" orientation="portrait" xlink:type="simple"><uri content-type="original_file" xlink:type="simple">https://binary.pensoft.net/fig/1666533</uri></graphic></fig></tp:treatment-sec><tp:treatment-sec sec-type="Etymology"><title>Etymology.</title><p>The specific epithet “<italic>liupanshanensis</italic>” is derived from the type locality of the species, which is located in the northern section of the Liupan Mountains.</p></tp:treatment-sec><tp:treatment-sec sec-type="Preliminary conservation status"><title>Preliminary conservation status.</title><p>According to the <xref ref-type="bibr" rid="B14">IUCN (2024)</xref> Red List Categories and Criteria, <italic><tp:taxon-name><tp:taxon-name-part taxon-name-part-type="genus" reg="Iris">I.</tp:taxon-name-part> <tp:taxon-name-part taxon-name-part-type="species" reg="liupanshanensis">liupanshanensis</tp:taxon-name-part></tp:taxon-name></italic> is preliminarily assessed as Data Deficient (<abbrev xmlns:xlink="http://www.w3.org/1999/xlink" xlink:title="Data Deficient" xlink:type="simple">DD</abbrev>) due to currently insufficient information. Its overall distribution range, population size, and specific threats are currently unknown. Targeted field surveys are therefore urgently required to collect data on population dynamics and habitat status, which would enable a more accurate future assessment.</p></tp:treatment-sec><ref-list><ref id="B14"><mixed-citation xmlns:xlink="http://www.w3.org/1999/xlink" xlink:type="simple">IUCN (2024) Guidelines for Using the IUCN Red List Categories and Criteria. Version 16. Prepared by the Standards and Petitions Committee. <ext-link xlink:href="https://www.iucnredlist.org/resources/redlistguidelines" ext-link-type="uri" xlink:type="simple">https://www.iucnredlist.org/resources/redlistguidelines</ext-link></mixed-citation></ref></ref-list></tp:taxon-treatment>
