# Supplementary material for: Phylogeny and taxonomy of Iris (Iridaceae) series Tenuifoliae: Discovery of a clade with chloroplast genome inversion and description of three new species
Source: PhytoKeys. 2026 Jun 2;275:299–320. doi: 10.3897/phytokeys.275.184036 (PMC13250613; doi:10.3897/phytokeys.275.184036)
Supplement: XML Treatment for Iris helanshanensis [file phytokeys.275.184036-treatment2.xml]

<!DOCTYPE tp:taxon-treatment
  PUBLIC "-//TaxonX//DTD Taxonomic Treatment Publishing DTD v0 20100105//EN" "tax-treatment-NSO.dtd">
<tp:taxon-treatment xmlns:tp="http://www.plazi.org/taxpub"><tp:treatment-meta><kwd-group><label>Taxon classification</label><kwd>
              <named-content content-type="kingdom">Plantae</named-content>
            </kwd><kwd>
              <named-content content-type="order">Asparagales</named-content>
            </kwd><kwd>
              <named-content content-type="family">Iridaceae</named-content>
            </kwd></kwd-group><mixed-citation publication-type="journal"><person-group><name><surname>Zhang</surname><given-names>Zhongzheng</given-names></name><name><surname>Li</surname><given-names>Huatian</given-names></name><name><surname>Zhang</surname><given-names>Gexiang</given-names></name><name><surname>Zuo</surname><given-names>Taoyi</given-names></name></person-group><article-title>Phylogeny and taxonomy of <italic><tp:taxon-name><tp:taxon-name-part taxon-name-part-type="genus" reg="Iris">Iris</tp:taxon-name-part></tp:taxon-name></italic> (<tp:taxon-name><tp:taxon-name-part taxon-name-part-type="family" reg="Iridaceae">Iridaceae</tp:taxon-name-part></tp:taxon-name>) series <italic>Tenuifoliae</italic>: Discovery of a clade with chloroplast genome inversion and description of three new species</article-title><source>PhytoKeys</source><day>02</day><month>06</month><year>2026</year><volume>275</volume><fpage>299</fpage><lpage>320</lpage><pub-id pub-id-type="doi">10.3897/phytokeys.275.184036</pub-id></mixed-citation></tp:treatment-meta><tp:nomenclature><tp:taxon-name><object-id xmlns:xlink="http://www.w3.org/1999/xlink" content-type="arpha" xlink:type="simple">10CB19E4-2169-5911-BA53-6E932BEBE342</object-id>
                		<tp:taxon-name-part taxon-name-part-type="genus" reg="Iris">Iris</tp:taxon-name-part> <tp:taxon-name-part taxon-name-part-type="species" reg="helanshanensis">helanshanensis</tp:taxon-name-part>
                	
                		<object-id xmlns:xlink="http://www.w3.org/1999/xlink" content-type="ipni" xlink:type="simple">urn:lsid:ipni.org:names:77380912-1</object-id>
                	</tp:taxon-name><tp:taxon-authority>Z.Z.Zhang, T.Y.Zuo &amp; H.T.Li</tp:taxon-authority><tp:taxon-status xmlns:xlink="http://www.w3.org/1999/xlink" xlink:type="simple">sp. nov.</tp:taxon-status><xref ref-type="fig" rid="F7">Fig. 7</xref></tp:nomenclature><tp:treatment-sec sec-type="Diagnosis"><title>Diagnosis.</title><p>This new species is morphologically similar to <italic><tp:taxon-name><tp:taxon-name-part taxon-name-part-type="genus" reg="Iris">I.</tp:taxon-name-part> <tp:taxon-name-part taxon-name-part-type="species" reg="farreri">farreri</tp:taxon-name-part></tp:taxon-name></italic>, but differs by its shorter bracts (6.4–7 cm vs. 7–14 cm), ovary lacking elongated necks, and beakless fruits.</p><fig id="F7" position="float" orientation="portrait"><object-id xmlns:xlink="http://www.w3.org/1999/xlink" content-type="doi" xlink:type="simple">10.3897/phytokeys.275.184036.figure7</object-id><object-id xmlns:xlink="http://www.w3.org/1999/xlink" content-type="zenodo_dep_id" xlink:type="simple">20538068</object-id><object-id xmlns:xlink="http://www.w3.org/1999/xlink" content-type="arpha" xlink:type="simple">02EF7925-FB25-5D71-A485-1DCD668A3F17</object-id><label>Figure 7.</label><caption><p><italic><tp:taxon-name><tp:taxon-name-part taxon-name-part-type="genus" reg="Iris">Iris</tp:taxon-name-part> <tp:taxon-name-part taxon-name-part-type="species" reg="helanshanensis">helanshanensis</tp:taxon-name-part></tp:taxon-name></italic> Z.Z.Zhang, T.Y.Zuo &amp; H.T.Li, sp. nov. <bold>A</bold>, <bold>B</bold>. Flower; <bold>C</bold>. Stamens; <bold>D</bold>. Bracts; <bold>E</bold>. Sepals, petals and style branches; <bold>F</bold>. Seeds; <bold>G</bold>. Inflorescence; <bold>H</bold>. Plant; <bold>I</bold>. Fruit; <bold>J</bold>. Persistent leaf sheath and roots; <bold>K, L</bold>. Flower.</p></caption><graphic xmlns:xlink="http://www.w3.org/1999/xlink" xlink:href="phytokeys-275-299_article-184036__-g007.jpg" id="oo_1666534.jpg" position="float" orientation="portrait" xlink:type="simple"><uri content-type="original_file" xlink:type="simple">https://binary.pensoft.net/fig/1666534</uri></graphic></fig></tp:treatment-sec><tp:treatment-sec sec-type="Type"><title>Type.</title><p>China • Inner Mongolia Autonomous Region, Alxa League, Nansi (Guangzong Temple) Tourist Area, on the open grassland in the valley; 2395 m; <named-content xmlns:xlink="http://www.w3.org/1999/xlink" content-type="dwc:verbatimCoordinates" xlink:type="simple">38°39.4295'N, 105°50.2786'E</named-content>; 18 June 2025 (fl); <italic>Z.Z.Zhang ZZZ-NS-001</italic> (holotype: NAS!).</p></tp:treatment-sec><tp:treatment-sec sec-type="Description"><title>Description.</title><p>Perennial caespitose herb. <bold><italic>Plant base</italic></bold> surrounded by fibrous remnants of old brown leaf sheaths. <bold><italic>Rhizomes</italic></bold> knobbly, woody. <bold><italic>Roots</italic></bold> tough, unbranched, nearly uniform in diameter throughout. <bold><italic>Leaves</italic></bold> grey-green, linear, 18–35 cm × 4–6 mm, with 3–5 longitudinal veins. <bold><italic>Flowering stems</italic></bold> 15–40 cm tall, smooth, bearing a single bract-like leaf near the middle. <bold><italic>Bracts</italic></bold> 3, herbaceous, green, 6.4–7 × 0.5–1 cm, apex shortly acuminate, 2-flowered. <bold><italic>Flowers</italic></bold> violet to purple, 7.5–8 cm in diam.; pedicel 2.3–3 cm long; perianth tube ca. 9 mm long; sepals spreading, pandurate, 4–4.5 × ca. 1 cm, limb reflexed downward, claw white or pale yellow with purple reticulate veins; petals erect, oblanceolate, 4.2–4.5 × ca. 1 cm; stamens ca. 2.8 cm long, anthers dark purple; style branches slightly curved, 4–4.5 × ca. 1 cm, apex lobes narrowly triangular; stigmatic lip bilobed. <bold><italic>Ovary</italic></bold> trigonous-ovoid, 1.4–2 cm long. <bold><italic>Capsule</italic></bold> trigonous-ovoid, 3.5–4.5(–5.5) × 1.2–2 cm, pericarp membranous, prominently reticulate-veined. <bold><italic>Seeds</italic></bold> brown, irregularly polyhedral, without appendages; testa wrinkled. Flowering May–June, fruiting July–September.</p></tp:treatment-sec><tp:treatment-sec sec-type="Distribution and ecology"><title>Distribution and ecology.</title><p><italic><tp:taxon-name><tp:taxon-name-part taxon-name-part-type="genus" reg="Iris">I.</tp:taxon-name-part> <tp:taxon-name-part taxon-name-part-type="species" reg="helanshanensis">helanshanensis</tp:taxon-name-part></tp:taxon-name></italic> is distributed in the Helan Mountains and Luo Mountains (Inner Mongolia Autonomous Region and Ningxia Hui Autonomous Region, China), where it grows in open grassy slopes or forest edges (Fig. <xref ref-type="fig" rid="F6">6</xref>).</p></tp:treatment-sec><tp:treatment-sec sec-type="Etymology"><title>Etymology.</title><p>The type locality is situated in the Helan Mountains, hence the specific epithet “<italic>helanshanensis</italic>” is chosen.</p></tp:treatment-sec><tp:treatment-sec sec-type="Preliminary conservation status"><title>Preliminary conservation status.</title><p>Based on the <xref ref-type="bibr" rid="B14">IUCN (2024)</xref> Red List Categories and Criteria (Version 3.1, 2012), <italic><tp:taxon-name><tp:taxon-name-part taxon-name-part-type="genus" reg="Iris">I.</tp:taxon-name-part> <tp:taxon-name-part taxon-name-part-type="species" reg="helanshanensis">helanshanensis</tp:taxon-name-part></tp:taxon-name></italic> is preliminarily assessed as Vulnerable (<abbrev xmlns:xlink="http://www.w3.org/1999/xlink" xlink:title="Vulnerable" xlink:type="simple">VU</abbrev>). This assessment is based on its simultaneous fulfilment of the following 2 criteria: D1 (total number of mature individuals estimated to be fewer than 1,000) and D2 (Area of Occupancy is estimated to be less than 20 km<sup>2</sup>, coupled with a very limited number of locations). Plausible future threats include habitat degradation and fragmentation resulting from ongoing tourism development, such as trail construction, visitor foot traffic, and associated infrastructure expansion, which may negatively impact the long-term survival of this taxon. It is strongly recommended that systematic field surveys be conducted promptly to verify its distribution range, population dynamics, and specific threats, thereby providing a scientific basis for confirming its final conservation status.</p></tp:treatment-sec><tp:treatment-sec sec-type="Notes"><title>Notes.</title><p>The distribution of this species in the Luo Mountains, at the border between Hongsibu District and Tongxin County in Wuzhong City, Ningxia Hui Autonomous Region, is only documented through a single herbarium specimen (BNU0019183). Since the Luo Mountains has been designated as a national nature reserve, further verification is required to assess the species’ population status within this region.</p></tp:treatment-sec><tp:treatment-sec sec-type="Other specimens examined"><title>Other specimens examined.</title><p>1. China • Ningxia Hui Autonomous Region, Wuzhong City, Tongxin County, Luoshan Nature Reserve, on grassy mountain slopes. 1807 m, 26 June 2015 (fr), <italic>BNU Expedition LS2015023</italic>, BNU0019183 3. China • Inner Mongolia Autonomous Region, Alxa League, Alxa East County, Bayan Hot Town, on the way from South Temple to Bayan Sunbu’er, subalpine meadow, 2585 m, 20 June 2021 (fl), <italic>Bing Liu, Yalei Feng &amp; Xinxin Zhou 12481</italic>, PE 02430836, PE 02430837, PE 02442401.</p></tp:treatment-sec><tp:treatment-sec><!--Section generated to contain objects referenced in tp:taxon-treatment.--><fig id="F6" position="float" orientation="portrait"><object-id xmlns:xlink="http://www.w3.org/1999/xlink" content-type="doi" xlink:type="simple">10.3897/phytokeys.275.184036.figure6</object-id><object-id xmlns:xlink="http://www.w3.org/1999/xlink" content-type="zenodo_dep_id" xlink:type="simple">20538066</object-id><object-id xmlns:xlink="http://www.w3.org/1999/xlink" content-type="arpha" xlink:type="simple">F4F49520-9548-53EF-ACAC-FEC3081E1852</object-id><label>Figure 6.</label><caption><p>The known distribution of <italic><tp:taxon-name><tp:taxon-name-part taxon-name-part-type="genus" reg="Iris">Iris</tp:taxon-name-part> <tp:taxon-name-part taxon-name-part-type="species" reg="liupanshanensis">liupanshanensis</tp:taxon-name-part></tp:taxon-name></italic>, <italic><tp:taxon-name><tp:taxon-name-part taxon-name-part-type="genus" reg="Iris">I.</tp:taxon-name-part> <tp:taxon-name-part taxon-name-part-type="species" reg="helanshanensis">helanshanensis</tp:taxon-name-part></tp:taxon-name></italic> and <italic><tp:taxon-name><tp:taxon-name-part taxon-name-part-type="genus" reg="Iris">I.</tp:taxon-name-part> <tp:taxon-name-part taxon-name-part-type="species" reg="coeruleoviridis">coeruleoviridis</tp:taxon-name-part></tp:taxon-name></italic> in China.</p></caption><graphic xmlns:xlink="http://www.w3.org/1999/xlink" xlink:href="phytokeys-275-299_article-184036__-g006.jpg" id="oo_1666533.jpg" position="float" orientation="portrait" xlink:type="simple"><uri content-type="original_file" xlink:type="simple">https://binary.pensoft.net/fig/1666533</uri></graphic></fig></tp:treatment-sec><ref-list><ref id="B14"><mixed-citation xmlns:xlink="http://www.w3.org/1999/xlink" xlink:type="simple">IUCN (2024) Guidelines for Using the IUCN Red List Categories and Criteria. Version 16. Prepared by the Standards and Petitions Committee. <ext-link xlink:href="https://www.iucnredlist.org/resources/redlistguidelines" ext-link-type="uri" xlink:type="simple">https://www.iucnredlist.org/resources/redlistguidelines</ext-link></mixed-citation></ref></ref-list></tp:taxon-treatment>
