# Supplementary material for: Phylogeny and taxonomy of Iris (Iridaceae) series Tenuifoliae: Discovery of a clade with chloroplast genome inversion and description of three new species
Source: PhytoKeys. 2026 Jun 2;275:299–320. doi: 10.3897/phytokeys.275.184036 (PMC13250613; doi:10.3897/phytokeys.275.184036)
Supplement: XML Treatment for Iris coeruleoviridis [file phytokeys.275.184036-treatment3.xml]

<!DOCTYPE tp:taxon-treatment
  PUBLIC "-//TaxonX//DTD Taxonomic Treatment Publishing DTD v0 20100105//EN" "tax-treatment-NSO.dtd">
<tp:taxon-treatment xmlns:tp="http://www.plazi.org/taxpub"><tp:treatment-meta><kwd-group><label>Taxon classification</label><kwd>
              <named-content content-type="kingdom">Plantae</named-content>
            </kwd><kwd>
              <named-content content-type="order">Asparagales</named-content>
            </kwd><kwd>
              <named-content content-type="family">Iridaceae</named-content>
            </kwd></kwd-group><mixed-citation publication-type="journal"><person-group><name><surname>Zhang</surname><given-names>Zhongzheng</given-names></name><name><surname>Li</surname><given-names>Huatian</given-names></name><name><surname>Zhang</surname><given-names>Gexiang</given-names></name><name><surname>Zuo</surname><given-names>Taoyi</given-names></name></person-group><article-title>Phylogeny and taxonomy of <italic><tp:taxon-name><tp:taxon-name-part taxon-name-part-type="genus" reg="Iris">Iris</tp:taxon-name-part></tp:taxon-name></italic> (<tp:taxon-name><tp:taxon-name-part taxon-name-part-type="family" reg="Iridaceae">Iridaceae</tp:taxon-name-part></tp:taxon-name>) series <italic>Tenuifoliae</italic>: Discovery of a clade with chloroplast genome inversion and description of three new species</article-title><source>PhytoKeys</source><day>02</day><month>06</month><year>2026</year><volume>275</volume><fpage>299</fpage><lpage>320</lpage><pub-id pub-id-type="doi">10.3897/phytokeys.275.184036</pub-id></mixed-citation></tp:treatment-meta><tp:nomenclature><tp:taxon-name><object-id xmlns:xlink="http://www.w3.org/1999/xlink" content-type="arpha" xlink:type="simple">6E6445D7-A8EA-5FB0-A243-DA7478C9444F</object-id>
                		<tp:taxon-name-part taxon-name-part-type="genus" reg="Iris">Iris</tp:taxon-name-part> <tp:taxon-name-part taxon-name-part-type="species" reg="coeruleoviridis">coeruleoviridis</tp:taxon-name-part>
                	
                		<object-id xmlns:xlink="http://www.w3.org/1999/xlink" content-type="ipni" xlink:type="simple">urn:lsid:ipni.org:names:77380913-1</object-id>
                	</tp:taxon-name><tp:taxon-authority>T.Y.Zuo, H.T.Li &amp; Z.Z.Zhang</tp:taxon-authority><tp:taxon-status xmlns:xlink="http://www.w3.org/1999/xlink" xlink:type="simple">sp. nov.</tp:taxon-status><xref ref-type="fig" rid="F8">Fig. 8</xref></tp:nomenclature><tp:treatment-sec sec-type="Diagnosis"><title>Diagnosis.</title><p>This new species is morphologically similar to <italic><tp:taxon-name><tp:taxon-name-part taxon-name-part-type="genus" reg="Iris">I.</tp:taxon-name-part> <tp:taxon-name-part taxon-name-part-type="species" reg="anguifuga">anguifuga</tp:taxon-name-part></tp:taxon-name></italic>, but differs by its broader leaves [7–10(–12) mm vs. 5–7 mm], smaller flowers in diameter (6–6.5 cm vs. ca. 10 cm).</p><fig id="F8" position="float" orientation="portrait"><object-id xmlns:xlink="http://www.w3.org/1999/xlink" content-type="doi" xlink:type="simple">10.3897/phytokeys.275.184036.figure8</object-id><object-id xmlns:xlink="http://www.w3.org/1999/xlink" content-type="zenodo_dep_id" xlink:type="simple">20538071</object-id><object-id xmlns:xlink="http://www.w3.org/1999/xlink" content-type="arpha" xlink:type="simple">C8A51CB8-3B9D-57B8-90F8-815010CAA710</object-id><label>Figure 8.</label><caption><p><italic><tp:taxon-name><tp:taxon-name-part taxon-name-part-type="genus" reg="Iris">Iris</tp:taxon-name-part> <tp:taxon-name-part taxon-name-part-type="species" reg="coeruleoviridis">coeruleoviridis</tp:taxon-name-part></tp:taxon-name></italic> T.Y.Zuo, H.T.Li &amp; Z.Z.Zhang, sp. nov. <bold>A</bold>, <bold>B</bold>. Inflorescence; <bold>C</bold>. Sepals, petals, style branches and stamens; <bold>D</bold>. Seeds; <bold>E</bold>. Fruit; <bold>F</bold>. Bracts and ovary; <bold>G</bold>. Flower; <bold>H</bold>. Plant.</p></caption><graphic xmlns:xlink="http://www.w3.org/1999/xlink" xlink:href="phytokeys-275-299_article-184036__-g008.jpg" id="oo_1666535.jpg" position="float" orientation="portrait" xlink:type="simple"><uri content-type="original_file" xlink:type="simple">https://binary.pensoft.net/fig/1666535</uri></graphic></fig></tp:treatment-sec><tp:treatment-sec sec-type="Type"><title>Type.</title><p>China • Shaanxi Province, Luonan County, Luoyuan Town, near the headwaters of the Luo River in the Caolianling area; 1566 m; <named-content xmlns:xlink="http://www.w3.org/1999/xlink" content-type="dwc:verbatimCoordinates" xlink:type="simple">34°15.0736'N, 109°49.4950'E</named-content>; 16 June 2025 (fl); <italic>Z.Z.Zhang ZZZ-CLL-001</italic> (holotype: NAS!, isotypes: SG!, CSH!).</p></tp:treatment-sec><tp:treatment-sec sec-type="Description"><title>Description.</title><p>Perennial herb, base surrounded by sheaths and fibers. <bold><italic>Rhizome</italic></bold> thick, irregularly lumpy. <bold><italic>Leaves</italic></bold> linear, 45–65 cm × 7–10(–12) mm, with 3–6 veins. <bold><italic>Flowering stem</italic></bold> 40–55 cm tall, with 2–3 cauline leaves borne at the base and 1 bract-like leaf inserted near the middle. <bold><italic>Bracts</italic></bold> 2, narrowly lanceolate to linear-lanceolate, 6–9.5 cm long, apex acuminate, 1-flowered. <bold><italic>Flowers</italic></bold> faintly fragrant, 6–6.5 cm in diam.; pedicel 2–3 cm long; perianth tube ca. 0.5 cm long; sepals spreading, oblanceolate, ca. 3.5 cm × 7–10 mm, limb apex bluish purple, claw yellowish green; petals erect, oblanceolate, 2.8–3.1 cm × 5–7 mm, upper part bluish purple, lower part brown, densely spotted; stamens 2.2–2.4 cm long; anthers bright yellow, 1.4–1.6 cm long, filaments flattened; style branches arched, margins membranous, ca. 3 cm × 5 mm, apex lobes triangular, ca. 5 × 3 mm; stigmatic lip bilobed; ovary trigonous, ca. 3.6 cm long, ca. 4 mm in diam., with a neck 2.3–3.5 cm long. <bold><italic>Capsule</italic></bold> trigonous-fusiform, 6.5–8 × ca. 1.5 cm, apex with a long beak ca. 2.7 cm long, fruiting pedicel 2.5–3.5 cm long. <bold><italic>Seeds</italic></bold> subglobose, without appendages, 4–5 mm in diam; testa wrinkled. Flowering June–July, fruiting August–September.</p></tp:treatment-sec><tp:treatment-sec sec-type="Distribution and ecology"><title>Distribution and ecology.</title><p>This new species is currently known only from the Caolianling area in the western Qinling Mountains, where it grows in forest understory and along forest margins. Its full distribution range requires further investigation (Fig. <xref ref-type="fig" rid="F6">6</xref>).</p></tp:treatment-sec><tp:treatment-sec sec-type="Etymology"><title>Etymology.</title><p>Since this new species possesses a style that is green with a bluish tinge at the apex, the specific epithet “<italic>coeruleoviridis</italic>” was chosen.</p></tp:treatment-sec><tp:treatment-sec sec-type="Preliminary conservation status"><title>Preliminary conservation status.</title><p>Based on the preliminary assessment using the <xref ref-type="bibr" rid="B14">IUCN (2024)</xref> Red List Categories and Criteria, <italic><tp:taxon-name><tp:taxon-name-part taxon-name-part-type="genus" reg="Iris">I.</tp:taxon-name-part> <tp:taxon-name-part taxon-name-part-type="species" reg="coeruleoviridis">coeruleoviridis</tp:taxon-name-part></tp:taxon-name></italic> is assigned a threat category of Data Deficient (<abbrev xmlns:xlink="http://www.w3.org/1999/xlink" xlink:title="Data Deficient" xlink:type="simple">DD</abbrev>). The species is currently known only from the Caolianling area in the western Qinling Mountains. The available information is insufficient to fully assess its extinction risk (e.g., due to possibly undiscovered populations or a lack of data on population dynamics and threat factors), and it is therefore classified as Data Deficient.</p><sec sec-type="Key to Iris ser. Tenuifoliae" id="sec17"><title>Key to <italic><tp:taxon-name><tp:taxon-name-part taxon-name-part-type="genus" reg="Iris">Iris</tp:taxon-name-part></tp:taxon-name></italic> ser. <italic>Tenuifoliae</italic></title><table-wrap content-type="key" position="anchor" orientation="portrait"><table><tbody><tr><td rowspan="1" colspan="1">1</td><td rowspan="1" colspan="1">Flowering stem elongated, clearly above ground.</td><td rowspan="1" colspan="1">
                      <bold>2</bold>
                    </td></tr><tr><td rowspan="1" colspan="1">–</td><td rowspan="1" colspan="1">Flowering stem short, not emerging above ground</td><td rowspan="1" colspan="1">
                      <bold>9</bold>
                    </td></tr><tr><td rowspan="1" colspan="1">2</td><td rowspan="1" colspan="1">Rhizomes distinctly swollen, entirely block-like</td><td rowspan="1" colspan="1">
                      <bold>3</bold>
                    </td></tr><tr><td rowspan="1" colspan="1">–</td><td rowspan="1" colspan="1">Rhizomes indistinctly swollen, knobbly</td><td rowspan="1" colspan="1">
                      <bold>4</bold>
                    </td></tr><tr><td rowspan="1" colspan="1">3</td><td rowspan="1" colspan="1">Spathes 10–13.5 cm; summer dormant</td><td rowspan="1" colspan="1">
                      <bold>
                        <italic>
                          <tp:taxon-name><tp:taxon-name-part taxon-name-part-type="genus" reg="Iris">I.</tp:taxon-name-part> <tp:taxon-name-part taxon-name-part-type="species" reg="anguifuga">anguifuga</tp:taxon-name-part></tp:taxon-name>
                        </italic>
                      </bold>
                    </td></tr><tr><td rowspan="1" colspan="1">–</td><td rowspan="1" colspan="1">Spathes 6–9.5 cm; winter dormant</td><td rowspan="1" colspan="1">
                      <bold>
                        <italic>
                          <tp:taxon-name><tp:taxon-name-part taxon-name-part-type="genus" reg="Iris">I.</tp:taxon-name-part> <tp:taxon-name-part taxon-name-part-type="species" reg="coeruleoviridis">coeruleoviridis</tp:taxon-name-part></tp:taxon-name>
                        </italic>
                      </bold>
                    </td></tr><tr><td rowspan="1" colspan="1">4</td><td rowspan="1" colspan="1">Ovary neck &gt; 2.5 cm.</td><td rowspan="1" colspan="1">
                      <bold>5</bold>
                    </td></tr><tr><td rowspan="1" colspan="1">–</td><td rowspan="1" colspan="1">Ovary neck &lt; 2.5 cm or absent</td><td rowspan="1" colspan="1">
                      <bold>7</bold>
                    </td></tr><tr><td rowspan="1" colspan="1">5</td><td rowspan="1" colspan="1">Flowering stem &gt; 30 cm</td><td rowspan="1" colspan="1">
                      <bold>
                        <italic>
                          <tp:taxon-name><tp:taxon-name-part taxon-name-part-type="genus" reg="Iris">I.</tp:taxon-name-part> <tp:taxon-name-part taxon-name-part-type="species" reg="songarica">songarica</tp:taxon-name-part></tp:taxon-name>
                        </italic>
                      </bold>
                    </td></tr><tr><td rowspan="1" colspan="1">–</td><td rowspan="1" colspan="1">Flowering stem &lt; 30 cm</td><td rowspan="1" colspan="1">
                      <bold>6</bold>
                    </td></tr><tr><td rowspan="1" colspan="1">6</td><td rowspan="1" colspan="1">Spathes without transverse veins</td><td rowspan="1" colspan="1">
                      <bold>
                        <italic>
                          <tp:taxon-name><tp:taxon-name-part taxon-name-part-type="genus" reg="Iris">I.</tp:taxon-name-part> <tp:taxon-name-part taxon-name-part-type="species" reg="bungei">bungei</tp:taxon-name-part></tp:taxon-name>
                        </italic>
                      </bold>
                    </td></tr><tr><td rowspan="1" colspan="1">–</td><td rowspan="1" colspan="1">Spathes with transverse veins</td><td rowspan="1" colspan="1">
                      <bold>
                        <italic>
                          <tp:taxon-name><tp:taxon-name-part taxon-name-part-type="genus" reg="Iris">I.</tp:taxon-name-part> <tp:taxon-name-part taxon-name-part-type="species" reg="ventricosa">ventricosa</tp:taxon-name-part></tp:taxon-name>
                        </italic>
                      </bold>
                    </td></tr><tr><td rowspan="1" colspan="1">7</td><td rowspan="1" colspan="1">Style branches with purple-brown spots</td><td rowspan="1" colspan="1">
                      <bold>
                        <italic>
                          <tp:taxon-name><tp:taxon-name-part taxon-name-part-type="genus" reg="Iris">I.</tp:taxon-name-part> <tp:taxon-name-part taxon-name-part-type="species" reg="farreri">farreri</tp:taxon-name-part></tp:taxon-name>
                        </italic>
                      </bold>
                    </td></tr><tr><td rowspan="1" colspan="1">–</td><td rowspan="1" colspan="1">Style branches without purple-brown spots.</td><td rowspan="1" colspan="1">
                      <bold>8</bold>
                    </td></tr><tr><td rowspan="1" colspan="1">8</td><td rowspan="1" colspan="1">Leaves 10–12 mm wide</td><td rowspan="1" colspan="1">
                      <bold>
                        <italic>
                          <tp:taxon-name><tp:taxon-name-part taxon-name-part-type="genus" reg="Iris">I.</tp:taxon-name-part> <tp:taxon-name-part taxon-name-part-type="species" reg="liupanshanensis">liupanshanensis</tp:taxon-name-part></tp:taxon-name>
                        </italic>
                      </bold>
                    </td></tr><tr><td rowspan="1" colspan="1">–</td><td rowspan="1" colspan="1">Leaves 4–6 mm wide</td><td rowspan="1" colspan="1">
                      <bold>
                        <italic>
                          <tp:taxon-name><tp:taxon-name-part taxon-name-part-type="genus" reg="Iris">I.</tp:taxon-name-part> <tp:taxon-name-part taxon-name-part-type="species" reg="helanshanensis">helanshanensis</tp:taxon-name-part></tp:taxon-name>
                        </italic>
                      </bold>
                    </td></tr><tr><td rowspan="1" colspan="1">9</td><td rowspan="1" colspan="1">Leaves filiform, 1.5–2 mm wide</td><td rowspan="1" colspan="1">
                      <bold>
                        <italic>
                          <tp:taxon-name><tp:taxon-name-part taxon-name-part-type="genus" reg="Iris">I.</tp:taxon-name-part> <tp:taxon-name-part taxon-name-part-type="species" reg="tenuifolia">tenuifolia</tp:taxon-name-part></tp:taxon-name>
                        </italic>
                      </bold>
                    </td></tr><tr><td rowspan="1" colspan="1">–</td><td rowspan="1" colspan="1">Leaves linear, more than 2 mm wide</td><td rowspan="1" colspan="1">
                      <bold>10</bold>
                    </td></tr><tr><td rowspan="1" colspan="1">10</td><td rowspan="1" colspan="1">Ovary neck &gt; 10 cm</td><td rowspan="1" colspan="1">
                      <bold>
                        <italic>
                          <tp:taxon-name><tp:taxon-name-part taxon-name-part-type="genus" reg="Iris">I.</tp:taxon-name-part> <tp:taxon-name-part taxon-name-part-type="species" reg="loczyi">loczyi</tp:taxon-name-part></tp:taxon-name>
                        </italic>
                      </bold>
                    </td></tr><tr><td rowspan="1" colspan="1">–</td><td rowspan="1" colspan="1">Ovary neck &lt; 10 cm</td><td rowspan="1" colspan="1">
                      <bold>11</bold>
                    </td></tr><tr><td rowspan="1" colspan="1">11</td><td rowspan="1" colspan="1">Flowers yellow with purple spots</td><td rowspan="1" colspan="1">
                      <bold>
                        <italic>
                          <tp:taxon-name><tp:taxon-name-part taxon-name-part-type="genus" reg="Iris">I.</tp:taxon-name-part> <tp:taxon-name-part taxon-name-part-type="species" reg="kobayashii">kobayashii</tp:taxon-name-part></tp:taxon-name>
                        </italic>
                      </bold>
                    </td></tr><tr><td rowspan="1" colspan="1">–</td><td rowspan="1" colspan="1">Flowers bluish violet</td><td rowspan="1" colspan="1">
                      <bold>12</bold>
                    </td></tr><tr><td rowspan="1" colspan="1">12</td><td rowspan="1" colspan="1">Flowers 6–7.5 cm in diam; leaves 3–4(6) mm wide</td><td rowspan="1" colspan="1">
                      <bold>
                        <italic>
                          <tp:taxon-name><tp:taxon-name-part taxon-name-part-type="genus" reg="Iris">I.</tp:taxon-name-part> <tp:taxon-name-part taxon-name-part-type="species" reg="cathayensis">cathayensis</tp:taxon-name-part></tp:taxon-name>
                        </italic>
                      </bold>
                    </td></tr><tr><td rowspan="1" colspan="1">–</td><td rowspan="1" colspan="1">Flowers 4.5–5 cm in diam; leaves 2–3 mm wide</td><td rowspan="1" colspan="1">
                      <bold>
                        <italic>
                          <tp:taxon-name><tp:taxon-name-part taxon-name-part-type="genus" reg="Iris">I.</tp:taxon-name-part> <tp:taxon-name-part taxon-name-part-type="species" reg="qinghainica">qinghainica</tp:taxon-name-part></tp:taxon-name>
                        </italic>
                      </bold>
                    </td></tr></tbody></table></table-wrap></sec></tp:treatment-sec><tp:treatment-sec><!--Section generated to contain objects referenced in tp:taxon-treatment.--><fig id="F6" position="float" orientation="portrait"><object-id xmlns:xlink="http://www.w3.org/1999/xlink" content-type="doi" xlink:type="simple">10.3897/phytokeys.275.184036.figure6</object-id><object-id xmlns:xlink="http://www.w3.org/1999/xlink" content-type="zenodo_dep_id" xlink:type="simple">20538066</object-id><object-id xmlns:xlink="http://www.w3.org/1999/xlink" content-type="arpha" xlink:type="simple">F4F49520-9548-53EF-ACAC-FEC3081E1852</object-id><label>Figure 6.</label><caption><p>The known distribution of <italic><tp:taxon-name><tp:taxon-name-part taxon-name-part-type="genus" reg="Iris">Iris</tp:taxon-name-part> <tp:taxon-name-part taxon-name-part-type="species" reg="liupanshanensis">liupanshanensis</tp:taxon-name-part></tp:taxon-name></italic>, <italic><tp:taxon-name><tp:taxon-name-part taxon-name-part-type="genus" reg="Iris">I.</tp:taxon-name-part> <tp:taxon-name-part taxon-name-part-type="species" reg="helanshanensis">helanshanensis</tp:taxon-name-part></tp:taxon-name></italic> and <italic><tp:taxon-name><tp:taxon-name-part taxon-name-part-type="genus" reg="Iris">I.</tp:taxon-name-part> <tp:taxon-name-part taxon-name-part-type="species" reg="coeruleoviridis">coeruleoviridis</tp:taxon-name-part></tp:taxon-name></italic> in China.</p></caption><graphic xmlns:xlink="http://www.w3.org/1999/xlink" xlink:href="phytokeys-275-299_article-184036__-g006.jpg" id="oo_1666533.jpg" position="float" orientation="portrait" xlink:type="simple"><uri content-type="original_file" xlink:type="simple">https://binary.pensoft.net/fig/1666533</uri></graphic></fig></tp:treatment-sec><ref-list><ref id="B14"><mixed-citation xmlns:xlink="http://www.w3.org/1999/xlink" xlink:type="simple">IUCN (2024) Guidelines for Using the IUCN Red List Categories and Criteria. Version 16. Prepared by the Standards and Petitions Committee. <ext-link xlink:href="https://www.iucnredlist.org/resources/redlistguidelines" ext-link-type="uri" xlink:type="simple">https://www.iucnredlist.org/resources/redlistguidelines</ext-link></mixed-citation></ref></ref-list></tp:taxon-treatment>
