# Supplementary material for: Phylogeny and taxonomy of Iris (Iridaceae) series Tenuifoliae: Discovery of a clade with chloroplast genome inversion and description of three new species
Source: PhytoKeys. 2026 Jun 2;275:299–320. doi: 10.3897/phytokeys.275.184036 (PMC13250613; doi:10.3897/phytokeys.275.184036)
Supplement: Supplementary material 1 — Occurrences [file phytokeys-275-299_article-184036__-s001.xlsx]

## Sheet: Sheet1
Supplementary material 1. Examined specimens of Iris ser. Tenuifoliae.
Species Name	Barcode	Collector	Collector's Number	Year Collected	Country, State/Province
Iris anguifuga Y.T.Zhao & X.J.Xue	IBSC0628568	Y.T. ZHAO	s.n.	1975	China, Hubei
Iris anguifuga Y.T.Zhao & X.J.Xue	NAS00554840; NAS00554841	J.-S. YUE	2908	1957	China, Anhui
Iris anguifuga Y.T.Zhao & X.J.Xue	ZMNH0054257	Zhejiang Medicinal Flora Editorial Group	3823	1973	China, Zhejiang
Iris bungei Maxim.	IATM0000222	H.-S. Qi	150927180527005LY	2018	China, Inner Mongolia
Iris bungei Maxim.	LZD0003001	Y.-X. Liu	59	1959	China, Ningxia
Iris bungei Maxim.	LZD0003009; LZD0003013; LZD0003019; LZD0003021; LZD0003002	X.-L. Yang	119	1962	China, Inner Mongolia
Iris bungei Maxim.	LZD0003018; LZD0003016; LZD0003142	s.coll.	2	1959	China, Ningxia
Iris bungei Maxim.	NAS00554998	G. Roerich	13	1935	China, Shanxi
Iris bungei Maxim.	NAS00555016	G. Roerich	69	1935	China, Shanxi
Iris bungei Maxim.	NMU01492; NMU01493; NMU01494	L. Zhang, C.-P. Zhang	zlnmu2023036	2023	China, Ningxia
Iris bungei Maxim.	PE00033952	N.M. Przewalski	s.n.	1871	Mongolia
Iris bungei Maxim.	PE00987671	T.N. Liou	L.2065	1931	China, Inner Mongolia
Iris bungei Maxim.	PE00987672	T.N. Liou	L.2049	1931	China, Inner Mongolia
Iris bungei Maxim.	PE00987673	P. Licent S.J.	6988	1923	China, Inner Mongolia
Iris bungei Maxim.	PE01633645; PE01633644	C. Davaeamc et al.	2061	1962	Mongolia
Iris bungei Maxim.	PE01679857	P. Hanelt et al.	2094	1962	Mongolia
Iris bungei Maxim.	PE02238458	South-to-North Water Diversion Team, S. Jiang	54	1963	China, Inner Mongolia
Iris bungei Maxim.	PE02238470	M.-X. Wang	18	1964	China, Ningxia
Iris bungei Maxim.	PE02238476	Land Reclamation Team	18	1966	China, Inner Mongolia
Iris cathayensis Migo	IBSC0628577	East China Work Station	1504	1951	China, Anhui
Iris cathayensis Migo	IBSC0628578	P. Courtois	20580	1918	China, Jiangsu
Iris cathayensis Migo	IBSC0628579	H. Migo	s.n.	1935	China, Jiangsu
Iris cathayensis Migo	IBSC0629796; PE02238919	Z.-Q. Zhang	1254	1931	China, Jiangsu
Iris cathayensis Migo	NAS00555011	J.-S. Yue	94	1954	China, Anhui
Iris cathayensis Migo	NAS00555012	M.-B. Deng et al.	3009	1957	China, Anhui
Iris farreri Dykes	CDBI0170155; CDBI0170156; CDBI0170157	Z.-S. Yu	6465	1974	China, Sichuan
Iris farreri Dykes	CDBI0170161; CDBI0170162	X.-Q. Li	287	1963	China, Sichuan
Iris farreri Dykes	GH00962188	T. N. Ho, B. Bartholomew, M. G. Gilbert	203	1993	China, Qinghai
Iris farreri Dykes	GH00962191	T. N. Ho, B. Bartholomew, M. G. Gilbert	1022	1993	China, Qinghai
Iris farreri Dykes	GH00962192	T. N. Ho, B. Bartholomew, M. G. Gilbert	1069	1993	China, Qinghai
Iris farreri Dykes	HNWP002933	Z.-Y. Qin	1367	1962	China, Qinghai
Iris farreri Dykes	HNWP0218652; HNWP11529; HNWP179928	B.-Z. Guo	6333	1965	China, Qinghai
Iris farreri Dykes	HNWP150300	Z.-H. Zhang et al.	218	1989	China, Qinghai
Iris farreri Dykes	HNWP152337; PE02238532	S.-W. Liu	2750	1989	China, Qinghai
Iris farreri Dykes	HNWP171475	H.B.G	203	1993	China, Qinghai
Iris farreri Dykes	K002930982	Rock, J.F.	24331	1932	China, Sichuan
Iris farreri Dykes	K002930984	Rock, J.F.	23768	1932	China, Sichuan
Iris farreri Dykes	KUN0360540	B.-Z. Guo	7226	1970	China, Qinghai
Iris farreri Dykes	KUN1393264; KUN1393265	S.-L. Chen, D.-Q. Zhang, Q.-B. Gao et al.	ChenSL0184	2008	China, Qinghai
Iris farreri Dykes	LD1693734	Harry Smith	s.n.	1922	China, Sichuan
Iris farreri Dykes	MICH1723148	Farrer, Purdom	177	1914	China, Gansu
Iris farreri Dykes	MICH1723149; RSA0497742	Farrer, Purdom	678	1915	China, Gansu
Iris farreri Dykes	MNHNP02162400; MNHNP02162398	Soulié, J.A.	s.n.	1893	China, Sichuan
Iris farreri Dykes	NAS00555431	Sichuan Medicinal Plant Survey Team	15727	1960	China, Sichuan
Iris farreri Dykes	NWTC0094015	X.-L. Chen, T.-Z. Ju	140	1986	China, Gansu
Iris farreri Dykes	NWTC0094017	G.-L. Zhu	3479	1960	China, Gansu
Iris farreri Dykes	PE00034031	Harry Smith	2496	1922	China, Sichuan
Iris farreri Dykes	PE01013415	S.-L. Hu, X.-Z. Liu	13547	1956	China, Gansu
Iris farreri Dykes	PE01013431	T.-N. Ho et al.	1022	1993	China, Qinghai
Iris farreri Dykes	PE01013434	T.-N. Ho et al.	203	1993	China, Qinghai
Iris farreri Dykes	PE01013435	S. Jiang	9194	1961	China, Sichuan
Iris farreri Dykes	PE01013436	S. Jiang	9272	1961	China, Sichuan
Iris farreri Dykes	PE01013438; PE01013439	T.T. Yu	6649	1937	China, Sichuan
Iris farreri Dykes	PE01013440	Department of Geography, Jilin Normal University	1468	1961	China, Sichuan
Iris farreri Dykes	PE1013428	B.-Q. Zhong	8321	1958	China, Qinghai
Iris farreri Dykes	PE1013430	K.M. Liou	6226	1936	China, Qinghai
Iris farreri Dykes	S05-8435	D. Hummel	s.n.	1930	China, Gansu
Iris farreri Dykes	S06-14526	H. Smith	s.n.	1922	China, Sichuan
Iris loczyi Kanitz	A00962515	J. D. A. Stainton	2502	1958	Pakistan, Khyber-Pakhtunkhwa
Iris loczyi Kanitz	A00962516	S. A. Bowes Lyon	726	1958	Pakistan, Khyber-Pakhtunkhwa
Iris loczyi Kanitz	E00333134; K002984209	Grey, C., Hewer, T. F.	782	1971	Afghanistan
Iris loczyi Kanitz	HIB0193935	W. Zhou, B. Lu, X.-L. Jiang, D.-L. Deng, G. He, J. Ouyang	19-2	2018	China, Xizang
Iris loczyi Kanitz	K002984206	Duthie J.F.	8716	1888	Pakistan
Iris loczyi Kanitz	K002984207	Stewart R.R.	28182	1957	Pakistan
Iris loczyi Kanitz	MW0816663	V. Pavlov	13	1960	Kyrgyzstan
Iris loczyi Kanitz	MW0816664	Sobolev L.	s.n.	1974	Kazakhstan
Iris loczyi Kanitz	MW0816666	Gubanov I. A.	s.n.	1958	Kyrgyzstan
Iris loczyi Kanitz	NWTC0094012	Y.-S. Lian	85027	1985	China, Gansu
Iris loczyi Kanitz	PE01012981	Qinghai-Gansu Survey Team	1020	1959	China, Qinghai
Iris loczyi Kanitz	PE01012982	Qinghai-Gansu Survey Team	459	1959	China, Qinghai
Iris loczyi Kanitz	PE01013019; PE01013020; PE01013021; PE01013022	Y.-T. Zhang, K.-Y. Lang	3720	1966	China, Xizang
Iris loczyi Kanitz	PE02238430	A.-R. Li, J.-N. Zhu	5820	1958	China, Xinjiang
Iris loczyi Kanitz	PE02238451	Qinghai-Tibet Plateau Expedition Team	870228	1987	China, Xinjiang
Iris loczyi Kanitz	PE02238456	Integrated Survey Team of Natural Resources, Chinese Academy of Sciences	75-37	1975	China, Xizang
Iris loczyi Kanitz	PE02238459	Y.-T. Zhang, K.-Y. Lang	3720	1966	China, Xizang
Iris loczyi Kanitz	PE02332195; PE02332322	PE Tibet Expedition Team	7268	2018	China, Xizang
Iris loczyi Kanitz	PE02429745; PE02429746; PE02442372	B. Liu, Y.-L. Feng, J.-C. Hao	12039	2021	China, Xinjiang
Iris qinghainica Y.T.Zhao	BNU0038778	Q.-R. LIU	QH2012276	2012	China, Qinghai
Iris qinghainica Y.T.Zhao	HNWP151682	Vegetation Geography Team	1133	1988	China, Qinghai
Iris qinghainica Y.T.Zhao	HNWP160450	Z.-H. ZHANG et al.	5670	1990	China, Qinghai
Iris qinghainica Y.T.Zhao	HNWP33490	B.-W. LI and H.-Z. ZHANG	140	1967	China, Qinghai
Iris qinghainica Y.T.Zhao	NAS00555394	Y.C. WU	s.n.	s.a.	China
Iris qinghainica Y.T.Zhao	NAS00555395	T.-N. HE	34	1965	China, Qinghai
Iris qinghainica Y.T.Zhao	PE02238501	Y. ZHONG and H.-L. SUN	zy0019	2008	China, Qinghai
Iris songarica Schrenk ex Fisch. & C. A. Mey.	A00962858	s.coll.	2	1978	Turkmenistan, Ahal (Southern Karakum)
Iris songarica Schrenk ex Fisch. & C. A. Mey.	A00962861	M. D. Spiridonov	s.n.	1915	Uzbekistan, Jizzakh / Samarkand
Iris songarica Schrenk ex Fisch. & C. A. Mey.	A00962863	V. P. Goloskokov	s.n.	1956	Kazakhstan
Iris songarica Schrenk ex Fisch. & C. A. Mey.	MICH1337615	Walter N. Koelz	33455	1945	Iran, Tehran
Iris songarica Schrenk ex Fisch. & C. A. Mey.	MNHNP02162407; MNHNP02162408	Bornmüller, J.	s.n.	1892	Iran, Kerman
Iris songarica Schrenk ex Fisch. & C. A. Mey.	MU000064760	Parishani, M.R.	14318	2003	Iran, Isfahan
Iris songarica Schrenk ex Fisch. & C. A. Mey.	US2060782	K. H. Rechinger, F. Rechinger	414	1937	Iran, Alborz (Keredj)
Iris songarica Schrenk ex Fisch. & C. A. Mey.	US2090420	D. Litwinow	s.n.	1897	Turkmenistan, Ahal (Ashabad)
Iris songarica Schrenk ex Fisch. & C. A. Mey.	US36825	A.G. Schrenk	48	1843	Kazakhstan
Iris tenuifolia Pall.	HBNU10017503	Y.-X. Fan	130731130604002LY	2013	China, Hebei
Iris tenuifolia Pall.	IRKU029222	Konovalov A., Isaykina M.	s.n.	2008	Russia, Zabaykalsky Krai
Iris tenuifolia Pall.	IRKU029223	Martynova N.	Инв. 11207	1974	Russia, Zabaykalsky Krai (Chita Oblast)
Iris tenuifolia Pall.	IRKU029227	Chernin	Инв. 11211	1974	Russia, Zabaykalsky Krai, Borzinskii raion
Iris tenuifolia Pall.	KUN1447828	X.-W. Huang, L.-S. Wu	Huangxw1946	2013	China, Inner Mongolia
Iris tenuifolia Pall.	MW0173998	Gubanov I. A.	s.n.	1991	Mongolia
Iris tenuifolia Pall.	NEFI115001002001001	Z.-W. Huang	2	1959	China, Heilongjiang
Iris tenuifolia Pall.	PE01013678; JLSLKY03085	Baicheng Team	330	1959	China, Jilin
Iris tenuifolia Pall.	PE01013696; PE01013695	S.-Y. Li, J.-W. Feng, W.-C. Wang	2001	1951	China, Hebei
Iris tenuifolia Pall.	PE01013730; IBSC0629079	J.F. Rock	12101	1925	China, Gansu
Iris tenuifolia Pall.	PE01013734	Xinjiang Comprehensive Expedition Team	10228	1959	China, Xinjiang
Iris tenuifolia Pall.	PE01013735	Xinjiang Comprehensive Expedition Team	10228	1959	China, Xinjiang
Iris tenuifolia Pall.	PE01552446	S.-Y. Li, Y.-C. Tang, L.-W. Xu	61	1952	China, Inner Mongolia
Iris tenuifolia Pall.	PE01679966	M.-L. Zhang et al.	X001	1999	Mongolia, Uvurkhangai Province
Iris tenuifolia Pall.	PE02081756	Yellow River Team	825	1954	China, Shaanxi
Iris tenuifolia Pall.	PE02238523	Harry Smith	8064	1925	China, Shanxi
Iris tenuifolia Pall.	RSA0497710	Wang Jin-ting	7	1957	China, Inner Mongolia
Iris tenuifolia Pall.	US2560313	B. Dashnyam	s.n.	1958	Mongolia, Dornod
Iris ventricosa Pall.	IBSC0629098; IFP15405006x0017; KUN0360619	S.-E. Liu	8305	1956	China, Inner Mongolia
Iris ventricosa Pall.	KUN1448480	X.-W. Huang, L.-S. Wu	Huangxw1999	2013	China, Inner Mongolia
Iris ventricosa Pall.	NEFI115001011001001	P.-H. Huang	3819	1959	China, Heilongjiang
Iris ventricosa Pall.	PE01013819; PE01013820; PE01013821; PE01013822	J.-X. Ye	49	1960	China, Jilin
Iris ventricosa Pall.	PEY0052267; PEY0052266; PEY0052265	B. Li et al.	2	1957	China, Heilongjiang
Iris ventricosa Pall.	TIE00069604	Licent	7302	1924	China, Hebei
