# Supplementary material for: Phylogeny and taxonomy of Iris (Iridaceae) series Tenuifoliae: Discovery of a clade with chloroplast genome inversion and description of three new species
Source: PhytoKeys. 2026 Jun 2;275:299–320. doi: 10.3897/phytokeys.275.184036 (PMC13250613; doi:10.3897/phytokeys.275.184036)
Supplement: Supplementary material 2 — Accession numbers [file phytokeys-275-299_article-184036__-s002.xlsx]

## Sheet: Sheet1
Supplementary material 2. Samplings and their information used in this study.
Species	Database	GB accession no.
Iris fontanesii*	GenBank	OP715658.1
Iris heracleana*	GenBank	OP715664.1
Iris masiae*	GenBank	OP715665.1
Iris kolpakowskiana*	GenBank	OP715667.1
Iris xiphium*	GenBank	OP715668.1
Iris xiphium var. lusitanica*	GenBank	OP715669.1
Iris pskemensis*	GenBank	OP715671.1
Iris vartanii*	GenBank	OP715673.1
Iris tuberosa*	GenBank	OP715674.1
Iris pamphylica*	GenBank	OP715675.1
Iris zagrica*	GenBank	OP715676.1
Iris boissieri*	GenBank	OP715677.1
Iris filifolia*	GenBank	OP715678.1
Iris cathayensis***	GenBank	PZ457290.1
Iris bungei***	GenBank	PZ457296.1
Iris ventricosa***	GenBank	PZ457283.1
Iris kobayashii 2***	GenBank	PZ457287.1
Iris tenuifolia 2***	GenBank	PZ457288.1
Iris anguifuga 1***	GenBank	PZ457291.1
Iris anguifuga 2***	GenBank	PZ457292.1
Iris liupanshanensis***	GenBank	PZ457293.1
Iris coeruleoviridis***	GenBank	PZ457294.1
Iris helanshanensis***	GenBank	PZ457295.1
Iris farreri 2***	GenBank	PZ457297.1
Iris sp. B***	GenBank	PZ457298.1
Iris qinghainica***	GenBank	PZ457299.1
Iris farreri 1***	GenBank	PZ457300.1
Iris farreri 3***	GenBank	PZ457301.1
Iris sp. A***	GenBank	PZ457281.1
Iris kobayashii 1***	GenBank	PZ457282.1
Iris loczyi	GenBank	MT254070.1
Iris tenuifolia 1	GenBank	PX406259.1
Iris japonica	GenBank	NC_060499.1
Iris luojiensis	GenBank	PP734290.1
Iris pseudocapnoides	GenBank	NC_068839.1
Iris nicolai	GenBank	PQ639303.1
Iris barbatula	GenBank	PX406250.1
Iris latistyla	GenBank	PX406254.1
Iris tectorum	GenBank	NC_056093.1
Iris domestica	GenBank	NC_050833.1
Iris dichotoma	GenBank	NC_056172.1
Iris hoogiana	GenBank	NC_085777.1
Iris lutescens	GenBank	NC_085775.1
Iris iberica	GenBank	NC_085774.1
Iris bloudowii	GenBank	NC_086581.1
Iris longiscapa	GenBank	PP897881.1
Iris tigridia	GenBank	OP925763.1
Iris leptophylla	GenBank	OP925755.1
Iris goniocarpa	GenBank	PP897886.1
Iris missouriensis	GenBank	NC_042827.1
Iris lactea	GenBank	NC_056175.1
Iris ruthenica	GenBank	NC_056181.1
Iris uniflora	GenBank	NC_056183.1
Iris wilsonii	GenBank	PP734295.1
Iris delavayi	GenBank	PX406253.1
Iris ensata	GenBank	NC_056173.1
Iris sanguinea	GenBank	NC_029227.1
Iris rossii	GenBank	MK593166.1
Iris valida**	GenBank	PX752859.1
Iris proantha**	GenBank	PX752861.1
Iris dabashanensis**	GenBank	PX752863.1
Iris probstii**	GenBank	PX752860.1
Iris speculatrix 1	GenBank	OK274247.1
Iris speculatrix 2	GenBank	PP734292.1
Iris fujianensis**	GenBank	PX752864.1
Iris sintenisii***	GenBank	PZ457284.1
Iris spuria***	GenBank	PZ457285.1
Iris halophila***	GenBank	PZ457286.1
Iris orientalis***	GenBank	PZ457289.1
Iris foetidissima	GenBank	OZ123582.1
Moraea polystachya	GenBank	OP729165.1
Moraea spathulata	GenBank	OP729166.1
*Samples from Wilson et al. (2023).
**Samples from a previous study.
*** Newly sequenced samples.
