# Supplementary material for: Phylogeny and taxonomy of Iris (Iridaceae) series Tenuifoliae: Discovery of a clade with chloroplast genome inversion and description of three new species
Source: PhytoKeys. 2026 Jun 2;275:299–320. doi: 10.3897/phytokeys.275.184036 (PMC13250613; doi:10.3897/phytokeys.275.184036)
Supplement: Supplementary material 3 — Genomic data [file phytokeys-275-299_article-184036__-s003.xlsx]

## Sheet: Sheet1
Supplementary material 3. Features of plastid genomes in 21 Iris samples.
Series	Species Name	Side/bp				GC content /%				Number of total genes	Number of PCGs	Number of tRNA genes	Number of rRNA genes
		Total	LSC	IR	SSC	Total	LSC	IR	SSC
I. ser. Spuriae	Iris sintenisii	152329	81820	52416	18093	38	36.13	43.14	31.56	113	79	30	4
I. ser. Spuriae	Iris spuria	152402	81880	52382	18140	38.07	36.26	43.14	31.59	113	79	30	4
I. ser. Spuriae	Iris halophila	152569	81876	52480	18213	38.06	36.25	43.14	31.53	113	79	30	4
I. ser. Spuriae	Iris orientalis	152498	81977	52376	18145	38.07	36.26	43.14	31.58	113	79	30	4
I. ser. Tenuifoliae	Iris cathayensis	151532	81836	52444	17252	38.14	36.42	42.77	32.21	113	79	30	4
I. ser. Tenuifoliae	Iris bungei	150691	81481	52008	17202	38.2	36.45	42.92	32.21	113	79	30	4
I. ser. Tenuifoliae	Iris ventricosa	151163	81653	52320	17190	38.2	36.45	42.87	32.26	113	79	30	4
I. ser. Tenuifoliae	Iris kobayashii 2	151910	82045	52604	17261	38.1	36.39	42.7	32.21	113	79	30	4
I. ser. Tenuifoliae	Iris tenuifolia 2	150596	81249	51262	18085	38.24	36.55	43.17	31.85	113	79	30	4
I. ser. Tenuifoliae	Iris anguifuga 1	157135	83576	60130	13429	37.55	35.96	40.9	32.37	113	79	30	4
I. ser. Tenuifoliae	Iris anguifuga 2	157200	83640	60130	13430	37.54	35.94	40.9	32.38	113	79	30	4
I. ser. Tenuifoliae	Iris liupanshanensis	151783	82727	51162	17894	38.16	36.46	43.1	31.85	113	79	30	4
I. ser. Tenuifoliae	Iris coeruleoviridis	151072	81664	51404	18004	38.02	36.28	43.02	31.64	113	79	30	4
I. ser. Tenuifoliae	Iris helanshanensis	150891	81909	51052	17930	38.09	36.36	43.13	31.62	113	79	30	4
I. ser. Tenuifoliae	Iris farreri 2	150645	81534	51068	18043	38.02	36.34	43.01	31.54	113	79	30	4
I. ser. Tenuifoliae	Iris sp. B	150625	81536	51766	17323	38.11	36.45	42.72	32.14	113	79	30	4
I. ser. Tenuifoliae	Iris qinghainica	151776	81857	51956	17963	38.25	36.52	43.25	31.69	113	79	30	4
I. ser. Tenuifoliae	Iris farreri 1	150648	81535	51068	18045	38.03	36.34	43.01	31.53	113	79	30	4
I. ser. Tenuifoliae	Iris farreri 3	150650	81537	51068	18045	38.02	36.34	43.01	31.53	113	79	30	4
I. ser. Tenuifoliae	Iris sp. A	150913	81703	51902	17308	38.1	36.46	42.67	32.15	113	79	30	4
I. ser. Tenuifoliae	Iris kobayashii 1	151832	82098	52476	17258	38.11	36.38	42.76	32.22	113	79	30	4
